# Supplementary material for: Cultural Adaptation and Psychometric Properties of the Spanish Version of the Gay Affirmative Practice Scale (GAP-ES)
Source: Healthcare (Basel). 2024 Nov 13;12(22):2258. doi: 10.3390/healthcare12222258 (PMC11593571; doi:10.3390/healthcare12222258)
Supplement: Supplementary file 1 [file healthcare-12-02258-s001.zip]

Archive with 1 entries (1 files):
- healthcare-3278952-supplementary.pdf
